# Supplementary material for: Reciprocal H3.3 gene editing identifies K27M and G34R mechanisms in pediatric glioma including NOTCH signaling
Source: Commun Biol. 2020 Jul 9;3:363. doi: 10.1038/s42003-020-1076-0 (PMC7347881; doi:10.1038/s42003-020-1076-0)
Supplement: Supplementary file 3 — Supplementary Data 1 [file 42003_2020_1076_MOESM3_ESM.xlsx]

## Sheet: WT only H3.3
Motif	E-value	Matched motifs	Match p-value	Match e-value	Match q-value
MEME motif 1	7e-135	PITX1	0.00299	5.4	1
MEME motif 2	2.1e-143	KLF4	0.000277	0.492	0.984
		ZNF263	0.00194	3.51	1
		SP2	0.00197	3.57	1
		TFAP2A_DBD	0.00312	5.65	1
MEME motif 3	2.7e-132	ZNF384	4.84e-05	0.0875	0.175
		CPEB1	0.000643	1.16	0.465
		ONECUT2_DBD	0.00124	2.24	0.64
MEME motif 4	8.3e-79	RFX1	0.000424	0.767	0.214
		NRF1	0.00157	2.84	0.246
		RBPJ	0.0021	3.8	0.292
MEME motif 5	2.7e-75	NFIX	0.000695	1.26	0.639
		NFIA	0.00125	2.25	0.639
		NFIC:TLX1	0.00126	2.28	0.639
		SP1	0.00144	2.6	0.639
		GLI2_DBD	0.00189	3.43	0.639
		Zbtb3	0.00212	3.84	0.639
		Egr1	0.00255	4.61	0.639
		Klf1	0.00406	7.43	0.639
		ESR1_DBD	0.00422	7.64	0.639
		CREB3L1	0.00439	7.85	0.639
		MYC	0.00443	8	0.639
		PPARG	0.00481	8.69	0.639
GGAYTACA	3.9e-10	Ddit3:Cebpa	0.00257	4.64	1
CTCCWGCC	3.8e-06	TEAD2	0.000426	0.771	1
		ID4_DBD	0.00194	3.5	1
		E2F6	0.00251	4.55	1
		ZEB1	0.00268	4.85	1
		SNAI2_DBD	0.00272	4.92	1
TATTTTTW	0.00011	MEF2A_DBD	0.000697	1.26	0.602
		ZNF384	0.0027	4.89	0.978
		FOXD2_DBD	0.00385	6.95	1
		Hoxa9	0.00422	7.63	1
		CUZ2_DBD	0.0046	8.31	1

## Sheet: Mut only H3.3
Motif	E-value	Matched motifs	Match p-value	Match e-value	Match q-value
MEME motif 1	6.1e-61	KLF4	0.000306	0.554	1
		ZNF263	0.000884	1.6	1
		CRX	0.00301	5.44	1
		NR2C2	0.00304	5.49	1
		SP1	0.00328	5.93	1
		TFA2C	0.00357	6.46	1
MEME moif 2	4.1e-48	PITX1	0.00344	6.23	1
MEME motif 3	1.8e-26	NFIC:TLX1	0.000363	0.657	0.452
		NFIX	0.000659	1.19	0.452
		SP1	0.000717	1.3	0.452
		GLI2	0.00137	2.47	0.452
		Klf12	0.00142	2.57	0.452
		ESR1_DBD	0.00228	4.12	0.452
		PPARG	0.00305	5.52	0.452
		CREB3L1	0.00411	7.43	0.477
		MXI1	0.00455	8.23	0.489
		MYC	0.00463	8.37	0.489
MEME motif 4	1.1e-20	GLI2	0.00171	3.09	1
		ESR2	0.00375	6.79	1
MEME motif 5	1.7e-14	Nr2f6_DBD	0.000309	0.558	0.3
		RARG	0.000741	1.34	0.3
		RXRG	0.00115	2.08	0.3
		RARA	0.00154	2.79	0.3
		MITF	0.00163	2.92	0.3
		VDR	0.0023	4.15	0.326
		Hoxa3	0.00268	4.85	0.353
		THAP1	0.00372	6.73	0.387
BCTGTAA	1.3e-09	MEIS3_DBD	0.00282	5.1	1
		PKNOX2_DBD	0.0049	8.85	1
		NR4A2	0.00532	9.62	1
CTCCWGCC	4.8e-06	TEAD	0.000427	0.772	1
		ID4_DBD	0.00194	3.5	1
		ZEB1	0.00252	4.55	1
		E2F6	0.00252	4.55	1
		SNAI2_DBD	0.00255	4.6	1
KCTGGGA	8.5e-06	STAT3	0.00013	0.234	0.469
		RBPJ	0.000887	1.6	1
AAATRMA	2.6e-05	FOXC2_DBD	0.000814	1.47	1
		POU2F2	0.00348	6.29	1
CACWG		Gfi1	0.000801	1.45	0.716
		GLI2_DBD	0.00161	2.92	0.716
		GATA1:TAL1	0.00228	4.13	0.716
		SOX10	0.00319	5.76	0.716
		Zbtb3	0.00377	6.81	0.716
TAAATR		FOXD2_DBD	0.00125	2.26	0.54

## Sheet: XIII_WT_only H3K27me3
Motif	E-value	Matched motifs	Match p-value	Match e-value	Match q-value
RGRAA	3e-08	STAT1	0.000308	0.556	1
		STAT4	0.00079	1.43	1
		FOXO3_full_3	0.00362	6.55	1
		RBPJ	0.00439	7.93	1
		FOXO1_DBD_3	0.00496	8.97	1
		ZNF75A_DBD	0.00496	8.97	1
ACRG	0.0012	Meis3	0.000711	1.29	0.826
		Osr1 primary	0.000745	1.35	0.826
		Meis1_DBD	0.00146	2.64	0.826
		FOXB1_DBD	0.00402	7.26	0.925
CCATSC	0.0085	YY2_full	0.00172	3.11	1
		Zfp410_primary	0.00295	5.33	1
		Myb secondary	0.0033	5.97	1
		NFIC:TLX1	0.00362	6.54	1
		ZNF410_DBD	0.00407	7.36	1
MEME Motif 1	2.8e-05	PITX3	0.00289	5.23	1

## Sheet: XIII mut only H3K27me3
Motif	E-value	Matched motifs	Match p-value	Match e-value	Match q-value
MEME motif 1	2e-230	KLF4	0.00028	0.521	1
		SP2	0.00156	2.82	1
		ZNF263	0.00161	2.91	1
		SP1	0.00368	6.65	1
		TFAP2A_DBD_4	0.00383	6.92	1
		KLF9	0.00428	7.74	1
		TFAP2C_full	0.00449	8.12	1
		Crx	0.00467	8.45	1
MEME motif 2	4.8e-180	PITX1	0.00291	5.25	1
MEME motif 3	1.2e-136	NFIC:TLX1	0.000466	0.842	0.659
		ZEB1	0.000498	0.9	0.659
		Zfp410_secondary	0.000618	1.12	0.659
		REST	0.000844	1.53	0.659
		SP1_DBD	0.000912	1.65	0.659
		NRF1	0.0016	2.92	0.921
		KLF7_primary	0.00193	3.4	0.921
		E2F4	0.00261	4.72	0.921
		ESR2	0.00407	7.37	0.921
MEME motif 4	1.4e-124	Zfp187_secondary	0.00467	8.44	1
		SP1_DBD	0.00524	9.47	1
CTCCWGMC	2.3e-18	TEAD2	0.00118	2.13	1
		E2F6	0.00267	4.82	1
		SNAI2_DBD	0.00273	4.94	1
		ZEB1	0.00287	5.18	1
		ID4	0.00293	5.3	1
		INSM1	0.00328	5.93	1
CARCCTCC	7.1e-16	HINFP1	0.000868	1.57	1
		KLF4	0.00166	3	1
		SP2	0.00485	8.67	1
GGAYTACA	4.8e-14	Ddit3:Cebpa	0.00242	4.37	1
		PITX1	0.0045	8.13	1
AGCYAC	1.1e-09	Nkx2-4	0.00207	3.74	1
		Titf1	0.00232	4.2	1
AAAATKAG	1.1e-09	MEF2C	0.00226	4.9	0.801
		Hoxa9	0.0023	4.16	0.81
		DLX1_DBD	0.00264	4.77	0.801
		NFAT5_DBD	0.00271	4.89	0.801
		VSX1_DBD	0.00275	4.97	0.801
		Arid5a	0.00384	6.93	0.801
AAWTACA	1.9e-08	Irx6	0.00273	4.29	1
		NFAT5_DBD	0.00484	8.75	1
CACCAYG	1.6e-06	REST	9.97e-06	0.018	0.0361
		NFIC:TLX1	0.000448	0.81	0.81
		Ar_DBD	0.000781	1.41	0.941
		Nfe2l2	0.00124	2.25	0.963
AGACCAGC	1.2e-05	TAL1:TCF3	0.00232	4.19	1
		Nr5a2	0.00497	8.98	1

## Sheet: XVII mut only H3K27me3
Motif	E-value	Matched motifs	Match p-value	Match e-value	Match q-value
MEME motif 1	1.1e-166	KLF4	0.000339	0.612	1
		ZNF263	0.00296	5.35	1
		SP2	0.00354	6.4	1
		TFAP2A	0.00447	8.08	1
MEME motif 2	3.3e-139	PITX1	0.00313	5.65	1
MEME motif 3	2.3e-139	NFIX	0.000151	0.273	0.331
		NFIC:TLX1	0.000268	0.485	0.331
		NFIA	0.000275	0.479	0.331
		PPARG	0.000995	1.8	0.501
		ESR1	0.0013	1.85	0.501
		MYC	0.00158	2.85	0.501
MEME motif 4	1.2e-56	Nr2f6	0.000114	0.205	0.204
		RARG	0.000302	0.546	0.244
		RARA	0.000647	1.17	0.244
		RXRA	0.0018	1.94	0.244
		RORA	0.00195	3.53	0.306
MEME motif 5	8.7e-73	Hic1_DBD	0.002	3.61	1
		NRF1	0.00248	4.49	1
		RBPJ	0.00429	7.75	1
AYTACAGG	1.9e-09	Irx3	0.00233	4.22	1
		Meis3	0.00335	6.05	1
		NFAT5	0.00446	8.06	1
CDGCCTCC	3.9e-09	KLF4	0.00155	2.81	1
		HINFP1	0.00294	5.31	1
GTGGMTCA	2.4e-06	Nkx2-6	0.000217	0.393	0.737
		Titf1	0.000826	1.49	0.737
		FOSL1	0.00115	2.07	0.737
CCCAGCH	9.6e-06	NHLH1_DBD	0.00137	2.47	1
		ASCL1	0.00221	4	1
		Tgif1	0.00335	6.05	1
		Myog	0.00386	6.98	1
		ZEB1	0.00461	8.33	1

## Sheet: XVII WT only H3K27me3
Motif	E-value	Matched motifs	Match p-value	Match e-value	Match q-value
MEME motif 1	1.8e-32	ZNF384	0.000143	0.258	0.257
ARWWAHWHWRAW		CPEB1	0.000213	0.386	0.257
		ONECUT3_DBD	0.00108	1.96	0.558
		HOXC11	0.0015	2.72	0.637
		GATA6	0.0028	5.07	0.675
MEME motif 2	8.5e-22	PITX1	0.00225	4.07	1	TRTAWTCCCMKY
MEME motif 3	0.00011	Zbtb7b	0.000753	1.36	1	WYTWTGGGAGSS
CVGCCTCC	0.00046	KLF4	0.00133	2.41	1
		HINFP1	0.00141	2.54	1
		SP1	0.00264	4.77	1
CTTCCY	0.0009	Sfpi1	0.000828	1.5	1
		SPIC	0.000941	1.7	1
		TFDP1	0.00283	5.12	1
		EWSR-FLI1	0.00154	2.78	1
		E2F6	0.00298	5.4	1
