# Supplementary material for: Reciprocal H3.3 gene editing identifies K27M and G34R mechanisms in pediatric glioma including NOTCH signaling
Source: Commun Biol. 2020 Jul 9;3:363. doi: 10.1038/s42003-020-1076-0 (PMC7347881; doi:10.1038/s42003-020-1076-0)
Supplement: Supplementary file 4 — Supplementary Data 2 [file 42003_2020_1076_MOESM4_ESM.xlsx]

## Sheet: XIII down genes
Line XIII SE + Line XIII K27me3 WT only peaks + downregulated genes
ACAN
ACSS1
ADCY1
ADCYAP1R1
ADGRB1
AJAP1
AP5Z1
APBA2
ARHGAP23
ARRB1
ASCL1
ATOH8
B3GAT1
BCL11B
BLACAT1
BRSK2
C15orf59
C1QTNF5
C1orf61
CACNA1H
CD40
CDK5R1
CELF2
CERS1
CNTN1
COBL
COL20A1
CRMP1
CTDP1
DAD1
DLL3
DPF1
DPYSL4
DSCAM
EFNA1
EFNA2
EPB41L1
EYA2
FAM222A
FAM49A
FAM69C
FBXL16
FLRT1
FXYD6-FXYD2
GAS7
GPC1
GRID1
GRIK3
GRIK4
HES5
HMP19
IGDCC3
IGFBPL1
INSM1
IRX2
KANK1
KCNJ10
KCNJ12
KCNJ4
KCNQ2
KIAA1644
KIF1A
KIF21B
KIZ
KLF2
LARGE
LGR5
LINC01158
LINC01314
LINGO1
LOC90784
LRRN2
MAN1C1
MAPK4
MAPKAPK2
MATN4
MDFI
MEGF11
MGAT3
MGLL
MN1
MTSS1
MYT1
NFASC
NKAIN1
NKX2-2
NOL4
NOTCH1
NOTUM
NOVA1
NPTX1
NR4A1
NRXN2
NTN1
NTRK2
OAF
OLIG2
PADI2
PCDH1
PDE4A
PDE9A
PIK3C2B
PLCH2
PLEKHA6
PTP4A3
PTPRE
QSOX2
RAP1GAP
RHBDL3
RIMS3
RTN4R
RTN4RL1
RUNX3
RXRA
SALL3
SCNN1D
SEMA4D
SEMA5B
SEMA7A
SHISA4
SIRPA
SMAD2
SNRPB2
SORCS2
SOX8
SPNS2
STK32B
STMN3
TIAM1
TMEM132E
TNFRSF1B
TRIM67
TSPAN3
TTYH1
USP3
VSTM4
WSCD1
XYLT1
ZBTB7C
ZFPM1
ZNF521
ZNF692

## Sheet: XIII up genes
Overlap Line XIII SE+Line XIII K27me3 WT only peaks + upregulated genes
aif1l
ass1
clu
gramd4
nuak2
pxdn
rbm38
sepn1
sh2d4a
smim20
tle6
vamp3
wdr1

## Sheet: XVII down genes
Line XIII SE+Line 17 K27me3 WT only peaks+down genes
ACSS1
ADGRB1
AGAP1
AIF1L
ANGPTL2
ARC
ASCL1
ASS1
BMP8B
BRSK2
C10orf90
C14orf80
C15orf39
C1orf61
CD9
CDK5R1
CELF2
CNTN1
COBL
COL20A1
DLL3
DPF1
DRAXIN
DSCAM
EEF1A2
EFNA1
EFNA2
EYA2
FAM222A
FAM49A
FAM69C
FGFR3
FXYD6-FXYD2
GAS7
GRID1
GRIK3
GRIK4
HES5
IGDCC3
IGFBPL1
INSM1
IRX2
IRX5
KANK1
KCNH2
KCNJ10
KCNJ4
KCNQ2
KIZ
LAPTM5
LGR5
LINC01301
LINC01314
LINGO1
LMTK3
MAN1C1
MAPK4
MEGF11
MTSS1
MYT1
NFIB
NKAIN1
NKX2-2
NOL4
NRARP
NRXN2
NTN1
NTRK2
OLIG2
PCDH1
PCSK6
PDE9A
PIK3C2B
PIM3
PLCH2
PLEKHA6
PROX1
PTP4A3
RAB11FIP4
RAP1GAP
RIMS3
SALL1
SALL3
SCNN1D
SEMA4C
SEMA4D
SEMA5B
SOX1
SOX8
SSBP3
STK32B
TIAM1
TMEM132E
TRIM67
TTYH1
WSCD1

## Sheet: XVII up genes
Line XIII SE + Line XVII K27me3 WT only peaks + upregulated genes
afap1
agpat2
aldh1b1
arhgap23
c21orf33
ccnd1
cdh13
col13a1
col15a1
csnk1d
dock1
edn2
fgfrl1
fscn1
gnai2
hspb1
mdfi
mn1
myl9
nacc2
padi2
pdgfb
plac9
ptpre
pxdn
rbm38
sema7a
sh3bp4
slc7a5
smim20
spocd1
vamp3
vstm2l
znf469
