# Supplementary material for: Reciprocal H3.3 gene editing identifies K27M and G34R mechanisms in pediatric glioma including NOTCH signaling
Source: Commun Biol. 2020 Jul 9;3:363. doi: 10.1038/s42003-020-1076-0 (PMC7347881; doi:10.1038/s42003-020-1076-0)
Supplement: Supplementary file 5 — Supplementary Data 3 [file 42003_2020_1076_MOESM5_ESM.xlsx]

## Sheet: histology
Mouse ID	Cell line	Gender	survival (days)	Group	Diagnosis	Predominant morphological pattern	Number of Tm	Tm size	Level of atypia	Vascular proliferation	% necrosis	Tumor infiltration of brain	Cerebellar atrophy	Leptomeningeal spread	Involvement of choroid plexus	Apoptosis	Mitotic count(per HPF 400x)	Atypical mitoses	Multinucleared tumor cells
4581	HA	F	177	H3.3. WT	No tumor seen
4582	HA	F	138	H3.3. WT	No tumor seen
4583	HA	F	177	H3.3. WT	No tumor seen
4574	HA	M	177	H3.3. WT	No tumor seen
4575	HA	M	177	H3.3. WT	No tumor seen
4577	HA	M	177	H3.3. WT	No tumor seen
3102	HA-G34R	F	178	H3.3 G34R	Few tumor cells clusters seen adjacent to choroid plexus, subependymal	Round and spindle	multiple, with satelite nodules	less then 1 mm	moderate	no	no	Superficial - brain stem	not present	present	suspicious	not seen	0	not present	not seen
3284	HA-G34R	F	178	H3.3 G34R	Multifocal tumor	Round and spindle	multiple, with satelite nodules	1.5 mm	moderate	no	no	Superficial - brain stem	not present	present	not seen	not seen	0	not present	not seen
3285	HA-G34R	F	178	H3.3 G34R	Few tm cells seen in leptomeninges	spindle	single	less then 1 mm	moderate	no	no	no	not present	present	not seen	not seen	0	not present	not seen
3286	HA-G34R	M	178	H3.3 G34R	Few tumor (?) cells seen, superficialy involving brainstem, few macrophages	Round and spindle	single	less then 1 mm	moderate	no	0	? Superficial - brain stem	not present	not present	not seen	not seen	0	not present	not seen
3287	HA-G34R	M	178	H3.3 G34R	Few tumor cells seen, superficialy involving brainstem	Round and spindle	multiple, with satelite nodules	1.5 mm	moderate	no	no	brain stem	not present	present	not seen	not seen	0	not present	not seen
3288	HA-G34R	M	178	H3.3 G34R	Few tm cells seen in leptomeninges	Spindle	single	less then 1 mm	moderate	no	no	no	not present	present	not seen	not seen	0	not present	not seen
4587	HA-K27M	F	177	H3.3 K27M	High grade glioma	Round small cells, spheres	single	less then 1 mm	severe	not seen	0	not present	not present	present	not seen	not seen	1	not seen	present
4588	HA-K27M	F	177	H3.3 K27M	Solid tumor not present, Definitive leptomeningeal spread	Round small cells in cluseter in leptomeninges	leptomeningeal spread only	less then 1 mm	moderate	not seen	0	not present	not present	present	not seen	not seen	1	not seen	not seen
4589	HA-K27M	F	177	H3.3 K27M	NOT SCORED // tissue damaged during embedding
4578	HA-K27M	M	177	H3.3 K27M	No tumor seen
4597	HA-K27M	M	DIED IN SURGERY	H3.3 K27M	NOT SCORED // DIED IN SURGERY
4598	HA-K27M	M	177	H3.3 K27M	High grade glioma	Spindle cells	single	less then 1 mm	severe	not seen	0	not present	not present	not present	not seen	not seen	0	not seen	not seen
3103	SF - G34R	F	178	H3.3 G34R	Few tumor cells clusters seen adjacent to choroid plexus, subependymal	spindle	multiple, with satelite nodules	less then 1 mm	moderate	no	no	Superficial, brain stem	not present	present	not seen	not seen	0	not present	present
3104	SF - G34R	F	178	H3.3 G34R	Few tumor cells clusters seen adjacent to choroid plexus, subependymal	round and spindle	single	less then 1 mm	moderate	no	no	Superficial, brain stem	not present	present	not seen	not seen	0	not present	not seen
3105	SF - G34R	F	178	H3.3 G34R	Few tumor cells clusters seen adjacent to choroid plexus, subependymal	spindle	multiple, with satelite nodules	less then 1 mm	moderate	no	0	Superficial, brain stem	not present	present	not seen	not seen	0	not present	not seen
3110	SF - G34R	M	126	H3.3 G34R	No tumor seen
3164	SF - G34R	M	178	H3.3 G34R	No tumor seen
3283	SF - G34R	M	178	H3.3 G34R	No definitive tumor seen
4477	SF-K27M	F	84	H3.3 K27M	NOT SCORED
4480	SF-K27M	F	72	H3.3 K27M	High grade glioma	Spindle cell with clusers of epithelial like cells	single	4x3 mm	severe	not seen	0	not present		present	not seen	not seen	3	present	present
4481	SF-K27M	F	177	H3.3 K27M	NOT SCORED
4478	SF-K27M	M	72	H3.3 K27M	High grade glioma	Spindle cell with clusers of epithelial like cells	multifocal	3x2 mm and 2x1 mm	severe	equivocal	0	present	present	present	not seen	not seen	2	present	not seen
4483	SF-K27M	M	77	H3.3 K27M	High grade glioma	Spindle cell with clusers of epithelial like cells	single	3x3 mm	severe	not seen	0	present	present	present	not seen	not seen	4	present	not seen
4479	SF-K27M	M	72	H3.3 K27M	High grade glioma	Spindle cell, sarcoma like	single	4x2 mm	severe	not seen	0	not present	present	not present	not seen	not seen	2	present	not seen
4475	SF-WT	F	72	H3.3. WT	NOT SCORED // tissue damaged during embedding
4476	SF-WT	F	84	H3.3. WT	High grade glioma (circumscribed)	Spindle cells	single	5x3 mm	moderate	not present	0	not present (solid tumor in the cerebellum)	present	not present	not seen	not seen	2	not present	present
4484	SF-WT	F	177	H3.3. WT	No tumor seen
4482	SF-WT	M	177	H3.3. WT	No tumor seen
4485	SF-WT	M	177	H3.3. WT	No tumor seen
4486	SF-WT	M	177	H3.3. WT	Solid tumor not present, ? Leptomeningeal tm vs inflammation
5774	XIII	F	177	H3.3 K27M	Few tumor cells seen	Round and spindle	single	less then 1 mm	moderate	not present	0	not present	not present	not present	not seen	not seen	0	not present
5775	XIII	F	177	H3.3 K27M	High grade glioma	Round, small cells	single	less then 1 mm	moderate	not seen	0	present	not present	present	present	present	1	not seen	present
5791	XIII	F	177	H3.3 K27M	High grade glioma	Spindle cells	multifocal	less then 1 mm	severe	not seen	0	present	not present	present	not seen	not seen	1	not seen	not seen
5776	XIII	M	177	H3.3 K27M	High grade glioma	Round, small cells	single	less then 1 mm	moderate	not seen	0	not present	not present	present	present	present	0	not seen	not seen
5844	XIII	M	177	H3.3 K27M	NOT SCORED
5845	XIII	M	177	H3.3 K27M	NOT SCORED
4091	XIII-WT	F	177	H3.3. WT	No tumor seen
4090	XIII-WT	F	177	H3.3. WT	No tumor seen
4093	XIII-WT	F	177	H3.3. WT	Solid tumor not present, ? Leptomeningeal tm vs inflammation
4110	XIII-WT	M	177	H3.3. WT	Few tumor cells seen adjacent to choroid plexus	Spindle and round cells	single	less then 1 mm	moderate	not present	0	not present	not present	not present	not seen	not seen	0	not present	not seen
4111	XIII-WT	M	177	H3.3. WT	Few tumor cells seen adjacent to choroid plexus	spindle cells	single	less then 1 mm	moderate	not present	0	not present	not present	present	present	not seen	0	not present	not seen
4112	XIII-WT	M	177	H3.3. WT	No tumor seen
5792	XVII	F	177	H3.3 K27M	Solid tumor not present, ? Leptomeningeal tm vs inflammation		N/A							present?	not seen	not seen	N/A	not seen	not seen
5793	XVII	F	177	H3.3 K27M	High grade glioma	Round, small cells	single	less then 1 mm	moderate	not seen	0	present, superficial	not present	present	present	present	1	not seen	not seen
5794	XVII	F	177	H3.3 K27M	NOT SCORED
5777.8	XVII	M	177	H3.3 K27M	High grade glioma	Round small cells, spheres	2 spheres	less then 1 mm	moderate	not seen	0	not present	not present	not present	not seen	not seen	2	not seen	not seen
5778.14	XVII	M	177	H3.3 K27M	High grade glioma	Round cells	multifocal	less then 1 mm	moderate	not seen	0	present	not present	present	present	not seen	3	present	not seen
5779.14	XVII	M	177	H3.3 K27M	Solid tumor not present, ? Leptomeningeal tm vs inflammation
4088	XVII-WT	F	177	H3.3. WT	High grade glioma	Round cells	single	less then 1 mm	moderate	not present	0	Superficial (cerebellum)	not present	present	not seen	not seen	1	not present	not seen
4089	XVII-WT	F	177	H3.3. WT	High grade glioma	Spindle and round cells	single	less then 1 mm	moderate	not present	0	Superficial (brain stem)	not present	not present	not seen	not seen	0	not present	not seen
4092	XVII-WT	F	177	H3.3. WT	? Few tumor cells seen in the choroid plexus (less then 10)
4113	XVII-WT	M	177	H3.3. WT	High grade glioma	Round cells	single	less then 1 mm	mild	not present	0	not present	not present	not present	not seen	not seen	0	not present	not seen
4114	XVII-WT	M	177	H3.3. WT	No tumor seen
4115	XVII-WT	M	177	H3.3. WT	High grade glioma	Round cells	single	less then 1 mm	moderate	not present	0	not present	not present	present	present	not seen	1	not present	not seen
