# Supplementary material for: Reciprocal H3.3 gene editing identifies K27M and G34R mechanisms in pediatric glioma including NOTCH signaling
Source: Commun Biol. 2020 Jul 9;3:363. doi: 10.1038/s42003-020-1076-0 (PMC7347881; doi:10.1038/s42003-020-1076-0)
Supplement: Supplementary file 6 — Supplementary Data 4 [file 42003_2020_1076_MOESM6_ESM.xlsx]

## Sheet: Note
Raw and analyzed data for Figs 2, 3, 4 are accessible on GEO, accession series GSE129765
Histological scoring for Fig 6b is in Supplementary Data 3

## Sheet: Fig1b-e
Figure 1 Data
HA, HA-K27M, HA-G34R Proliferation
day	0	1	2	3	4	5	6
HA1	50000	52000	65000	83066	124166	142500	181800
HA2	50000	55000	68000	72733	108000	130000	202300
HA3	50000	54000	62000	68000	90066	158000	192800
aveage	50000	53666.7	65000	74599.7	107411	143500	192300
stdev	0	1527.53	3000	7704.51	17057.6	14026.8	10259.1
N	3	3	3	3	3	3	3
HAG34R1	50000	55000	87000	154666	210000	275500	291100
HAG34R2	50000	52000	75000	118000	200866	256000	264000
HAG34R3	50000	54000	90000	124966	180066	261000	280500
aveage	50000	53666.7	84000	132544	196977	264167	278533
stdev	0	1527.53	7937.25	19472.2	15341.2	10128.3	13656.6
N	3	3	3	3	3	3	3
HAK27M1	50000	52000	65000	96316	135833	175000	210000
HAK27M2	50000	52000	68000	99200	120700	181000	185900
HAK27M3	50000	54000	77000	105333	133500	145500	222500
aveage	50000	52666.7	70000	100283	130011	167167	206133
stdev	0	1154.7	6245	4605.02	8147.5	19002.2	18603.9
N	3	3	3	3	3	3	3
SF188, SF-K27M, SF-G34R Proliferation
day	0	1	2	3	4	5	6
SF1	50000	60000	73100	94600	106250	159900	241800
SF2	50000	40000	111800	159100	97750	175500	222300
SF3	50000	55000	47300	94600	119000	148200	202800
SF1-2			73100	120400	136000	144300	187200
SF2-2			107500	133300	106250	156000	198900
SF3-2			98900	116100	148750	163800	202800
aveage	50000	51666.7	85283.3	119683	119000	157950	209300
stdev	0	10408.3	24986.9	24538.9	19752.2	11235.8	19526
N	3	3	6	6	6	6	6
SFG34R1	50000	40000	61600	86500	144377	175500	191100
SFG34R2	50000	30000	66000	90825	90750	156000	257400
SFG34R3	50000	45000	70400	112450	74250	156000	230100
SFG34R1-2				129750	94875	120900	241800
SFG34R2-2				77850	111375	163800	253500
SFG34R3-2				73526.7	115500	152100	234000
aveage	50000	38333.3	66000	95150.3	105188	154050	234650
stdev	0	7637.63	4400	21711	24299.5	18251	23840
N	3	3	3	6	6	6	6
SFK27M1	50000	40000	56550	99475	103750	195000	265200
SFK27M2	50000	35000	91350	103800	141100	195000	276900
SFK27M3	50000	35000	60900	99475	145250	175500	292500
SFK27M1-2			108750	82176.7	95450	202800	257400
SFK27M2-2			82650	69200	91300	152100	273000
SFK27M3-2			60900	129750	116200	189200	226200
aveage	50000	36666.7	76850	97312.8	115508	184933	265200
stdev	0	2886.75	20892.1	20606	23093.8	18477.6	22471.6
N	3	3	6	6	6	6	6
XIII, XIII-WT Proliferation
day	0	1	2	3	4	5
XIII1	50000	78600	158000	210000	222000	213000
XIII2	50000	76250	162750	218410	219790	204480
XIII3	50000	80960	161160	214210	215350	202360
aveage	50000	78603.3	160637	214207	219047	206613
stdev	0	2355	2417.86	4205	3386.74	5631.67
N	3	3	3	3	3	3
XIIIWT1	50000	80100	145000	195000	211000	223000
XIIIWT2	50000	80110	143550	191110	204670	218540
XIIIWT3	50000	76900	150800	185260	217340	223000
aveage	50000	79036.7	146450	190457	211003	221513
stdev	0	1850.41	3836.34	4902.76	6335	2574.98
N	3	3	3	3	3	3
XVII, XVII-WT Proliferation
day	0	1	2	3	4	5
XVII1	20000	39408	72022	115500	202365	214240
XVII2	20000	45460	79660	128965	210095	210880
XVII3	20000	43710	78880	139680	216550	221070
aveage	20000	42859.3	76854	128048	209670	215397
stdev	0	3114.39	4202.77	12116	7102.04	5192.54
N	3	3	3	3	3	3
XVIIWT1	20000	34340	47384	63720	98200	170240
XVIIWT2	20000	30320	40816	59800	90600	157060
XVIIWT3	20000	33630	44550	64230	95350	157110
aveage	20000	32763.3	44250	62583.3	94716.7	161470
stdev	0	2145.56	3294.26	2423.89	3839.38	7595.08
N	3	3	3	3	3	3

## Sheet: Fig5a
Drug inhibitor treatment pilot
Endpoint Luminescent Reads, 72h of treatment
RAW COUNTS
[DAPT], uM	log[DAPT]	XIII			XIII-WT			XVII			XVII-WT					XIII	XIII-WT	XVII	XVII-WT
0.01	-2	19011	18876	19009	61209	59169	57239	23031	21869	22434	45059	47333	44187		log(inhibitor) vs. response -- Variable slope
0.1	-1	18007	17887	18376	56793	56848	56565	20634	20105	21471	45007	43843	45953		Best-fit values
1	0	4968	5042	4855	38728	37905	37877	5199	5770	5084	25761	24903	25609		Bottom	0.02334	0.009839	0.04936	0.02383
5	0.69897	2666	2504	2539	23575	22004	23179	2980	3051	2907	12500	11900	10054		Top	0.3225	1.02	0.4944	1.026
10	1	1042	1007	1134	10215	10135	9803	2028	2168	2096	4178	4106	3768		LogIC50	-0.3318	0.3177	-0.421	0.08892
20	1.30103	976	1108	890	9095	10410	10060	2281	2009	1790	3589	3939	3610		HillSlope	-1.749	-0.8245	-1.742	-1.047
															IC50	0.4658	2.078	0.3794	1.227
AVERAGE		XIII			XIII-WT			XVII			XVII-WT				Span	0.2991	1.01	0.4451	1.003
[DAPT], uM	log[DAPT]	mean	std	N	mean	std	N	mean	std	N	mean	std	N		Std. Error
0.01	-2	18965.3	77.3714	3	59205.7	1985.25	3	22444.7	581.073	3	45526.3	1624.23	3		Bottom	0.02189	0.1243	0.0238	0.07534
0.1	-1	18090	254.847	3	56735.3	150.054	3	20736.7	688.763	3	44934.3	1056.88	3		Top	0.03572	0.04002	0.03988	0.04207
1	0	4955	94.1754	3	38170	483.445	3	5351	367.392	3	25424.3	457.84	3		LogIC50	0.2696	0.1538	0.1972	0.09626
5	0.69897	2569.67	85.2428	3	22919.3	817.056	3	2979.33	72.0023	3	11484.7	1274.8	3		HillSlope	1.21	0.2102	0.7055	0.2768
10	1	1061	65.5973	3	10051	218.467	3	2097.33	70.0095	3	4017.33	218.909	3		Span	0.04448	0.1496	0.04803	0.102
20	1.30103	991.333	109.806	3	9855	681.047	3	2026.67	245.976	3	3712.67	196.291	3		95% Confidence Intervals
															Bottom	-0.02362 to 0.07031	-0.2568 to 0.2764	-0.001697 to 0.1004	-0.1378 to 0.1854
Normalized to 0.01uM DAPT		XIII			XIII-WT			XVII			XVII-WT				Top	0.2458 to 0.3991	0.9343 to 1.106	0.4089 to 0.5800	0.9361 to 1.117
[DAPT], uM	log[DAPT]	mean	std	N	mean	std	N	mean	std	N	mean	std	N		LogIC50	-0.9100 to 0.2465	-0.01225 to 0.6477	-0.8439 to 0.001960	-0.1176 to 0.2954
0.01	-2	0.32033	0.0337787	3	1	0.0474207	3	0.493004	0.0440804	3	1	0.0504546	3		HillSlope	-4.344 to 0.8463	-1.275 to -0.3736	-3.255 to -0.2286	-1.641 to -0.4529
0.1	-1	0.305545	0.0363707	3	0.958275	0.0336356	3	0.455487	0.0487447	3	0.986997	0.0427322	3		IC50	0.1230 to 1.764	0.9722 to 4.443	0.1433 to 1.005	0.7628 to 1.974
1	0	0.0836913	0.0385434	3	0.644702	0.0358438	3	0.117536	0.0773746	3	0.558453	0.0399639	3		Span	0.2037 to 0.3945	0.6895 to 1.331	0.3420 to 0.5481	0.7838 to 1.221
5	0.69897	0.0434024	0.0471677	3	0.387114	0.048941	3	0.065442	0.0430916	3	0.252264	0.116592	3		Goodness of Fit
10	1	0.0179206	0.0703335	3	0.169764	0.0399601	3	0.0460686	0.0488577	3	0.088242	0.0651316	3		Degrees of Freedom	14	14	14	14
20	1.30103	0.0167439	0.11573	3	0.166454	0.0768121	3	0.0445164	0.126505	3	0.0815499	0.063782	3		R²	0.8591	0.9769	0.9159	0.9746
															Absolute Sum of Squares	0.05006	0.04886	0.06164	0.06963
Drug inhibitor treatment pilot															Sy.x	0.0598	0.05908	0.06635	0.07053
Endpoint Luminescent Reads, 72h of treatment															Number of points
RAW COUNTS															Analyzed	18	18	18	18
[DAPT], uM	log[DAPT]	HA			HA-K27M			SF			SF-K27M
0.01	-2	11997	12749	12481	10700	11117	11574	40409	40508	39604	30442	28356	30109			HA	HA-K27M	HA-G34R			SF	SF-K27M	SF-G34R
0.1	-1	12113	12760	12508	8809	9132	9216	38806	38964	38809	28970	29409	28566		log(inhibitor) vs. response -- Variable slope					log(inhibitor) vs. response -- Variable slope
1	0	7897	8055	8015	2011	2068	2146	24507	26007	25255	17283	16158	17830		Best-fit values					Best-fit values
5	0.69897	3001	3138	3172	1739	1625	1657	16305	16008	16308	4259	5550	5264		Bottom	0.03471	0.09582	0.06708		Bottom	0.1263	0.09537	0.2082
10	1	1103	1183	1127	1030	1016	1091	8919	8828	9277	4309	4194	3701		Top	1.018	0.9038	0.8359		Top	1.025	0.7335	0.9709
20	1.30103	1144	1153	1085	1066	897	1096	8808	8916	9280	3594	3869	4724		LogIC50	0.1889	-0.6387	0.1452		LogIC50	0.169	0.01509	-0.02362
															HillSlope	-1.218	-1.545	-1.755		HillSlope	-0.8673	-1.895	-1.871
AVERAGE		HA			HA-K27M			SF			SF-K27M				IC50	1.545	0.2298	1.397		IC50	1.476	1.035	0.9471
[DAPT], uM	log[DAPT]	mean	std	N	mean	std	N	mean	std	N	mean	std	N		Span	0.9831	0.8079	0.7688		Span	0.8985	0.6381	0.7626
0.01	-2	12409	381.135	3	11130.3	437.153	3	40173.7	495.823	3	29635.7	1120.66	3		Std. Error					Std. Error
0.1	-1	12460.3	326.123	3	9052.33	214.877	3	38859.7	90.3678	3	28981.7	421.621	3		Bottom	0.04521	0.02179	0.0574		Bottom	0.06434	0.04749	0.03233
1	0	7989	82.1462	3	2075	67.7717	3	25256.3	750.001	3	17090.3	852.488	3		Top	0.02273	0.03737	0.03916		Top	0.02827	0.03797	0.02778
5	0.69897	3103.67	90.5226	3	1673.67	58.7991	3	16207	172.346	3	5024.33	678.049	3		LogIC50	0.05759	0.08863	0.1035		LogIC50	0.09139	0.08337	0.04866
10	1	1137.67	41.0528	3	1045.67	39.879	3	9008	237.363	3	4068	322.991	3		HillSlope	0.1953	0.2985	0.7618		HillSlope	0.1614	1.486	0.9279
20	1.30103	1127.33	36.9369	3	1019.67	107.286	3	9001.33	247.3	3	4062.33	589.286	3		Span	0.0568	0.04475	0.07398		Span	0.08295	0.06802	0.04888
															95% Confidence Intervals					95% Confidence Intervals
Normalized to 0.01uM DAPT		HA			HA-K27M			SF			SF-K27M				Bottom	-0.06226 to 0.1317	0.04908 to 0.1426	-0.05604 to 0.1902		Bottom	-0.01174 to 0.2643	-0.006504 to 0.1972	0.1389 to 0.2776
[DAPT], uM	log[DAPT]	mean	std	N	mean	std	N	mean	std	N	mean	std	N		Top	0.9691 to 1.067	0.8236 to 0.9839	0.7519 to 0.9199		Top	0.9641 to 1.085	0.6520 to 0.8149	0.9113 to 1.030
0.01	-2	1	0.0434367	3	0.896957	0.0498594	3	1	0.0174542	3	0.737689	0.0397778	3		LogIC50	0.06542 to 0.3125	-0.8288 to -0.4486	-0.07685 to 0.3672		LogIC50	-0.02704 to 0.3650	-0.1637 to 0.1939	-0.1280 to 0.08076
0.1	-1	1.00414	0.0403534	3	0.729497	0.0388179	3	0.967292	0.0125592	3	0.72141	0.0190779	3		HillSlope	-1.636 to -0.7986	-2.185 to -0.9045	-3.389 to -0.1209		HillSlope	-1.213 to -0.5212	-5.083 to 1.292	-3.862 to 0.1192
1	0	0.643807	0.0323899	3	0.167217	0.0448344	3	0.628679	0.0321582	3	0.425411	0.0513855	3		IC50	1.163 to 2.053	0.1483 to 0.3560	0.8378 to 2.329		IC50	0.9396 to 2.317	0.6859 to 1.563	0.7447 to 1.204
5	0.69897	0.250114	0.0423562	3	0.134875	0.046665	3	0.403423	0.0162913	3	0.125065	0.135516	3		Span	0.8613 to 1.105	0.7119 to 0.9039	0.6101 to 0.9275		Span	0.7205 to 1.076	0.4922 to 0.7840	0.6578 to 0.8675
10	1	0.0916808	0.0473868	3	0.0842668	0.0489677	3	0.224226	0.0290974	3	0.10126	0.0803514	3		Goodness of Fit					Goodness of Fit
20	1.30103	0.090848	0.04491	3	0.0821715	0.109608	3	0.224061	0.0301186	3	0.101119	0.145585	3		Degrees of Freedom	14	14	14		Degrees of Freedom	14	14	14
															R²	0.9893	0.9757	0.9445		R²	0.9873	0.9324	0.9757
Drug inhibitor treatment pilot															Absolute Sum of Squares	0.0297	0.04955	0.1172		Absolute Sum of Squares	0.02344	0.1014	0.04964
Endpoint Luminescent Reads, 72h of treatment															Sy.x	0.04606	0.05949	0.0915		Sy.x	0.04092	0.0851	0.05955
RAW COUNTS															Number of points					Number of points
[DAPT], uM	log[DAPT]	HA			HA-G34R			SF			SF-G34R				Analyzed	18	18	18		Analyzed	18	18	18
0.01	-2	12006	12754	12612	10601	10793	11696	40012	41730	40006	40451	38365	39817
0.1	-1	11999	12513	12890	10903	9047	9039	39591	37803	39202	38395	38535	39428
1	0	8064	8062	8263	7957	6116	7097	24759	25495	26017	22942	22167	24373
5	0.69897	3068	3241	3117	1710	1618	1649	16803	16335	15990	8349	10668	10113
10	1	1132	1178	1136	1059	1051	1131	9105	8657	9375	8401	9158	8599
20	1.30103	1138	1192	1083	1071	933	1134	8817	8658	9007	8601	8874	8635
AVERAGE		HA			HA-G34R			SF			SF-G34R
[DAPT], uM	log[DAPT]	mean	std	N	mean	std	N	mean	std	N	mean	std	N
0.01	-2	12457.3	397.262	3	11030	584.708	3	40582.7	993.624	3	39544.3	1069.4	3
0.1	-1	12467.3	447.252	3	9663	1073.88	3	38865.3	940.343	3	38786	560.378	3
1	0	8129.67	115.474	3	7056.67	921.162	3	25423.7	632.026	3	23160.7	1119.14	3
5	0.69897	3142	89.1684	3	1659	46.8081	3	16376	408.048	3	9710	1210.89	3
10	1	1148.67	25.482	3	1080.33	44.0606	3	9045.67	362.659	3	8719.33	392.584	3
20	1.30103	1137.67	54.5008	3	1046	102.806	3	8827.33	174.729	3	8703.33	148.776	3
Normalized to 0.01uM DAPT		HA			HA-G34R			SF			SF-G34R
[DAPT], uM	log[DAPT]	mean	std	N	mean	std	N	mean	std	N	mean	std	N
0.01	-2	1	0.045099	3	0.885422	0.0618635	3	1	0.0346255	3	0.974414	0.03648	3
0.1	-1	1.0008	0.0479989	3	0.775688	0.115618	3	0.957683	0.0344218	3	0.955728	0.028429	3
1	0	0.652601	0.0349101	3	0.566467	0.134377	3	0.626466	0.0348923	3	0.570703	0.0541696	3
5	0.69897	0.252221	0.0426891	3	0.133175	0.0425797	3	0.403522	0.0349334	3	0.239265	0.127086	3
10	1	0.0922081	0.038847	3	0.0867227	0.0517718	3	0.222895	0.0469769	3	0.214854	0.0512511	3
20	1.30103	0.0913251	0.0575493	3	0.0839666	0.103329	3	0.217515	0.0314845	3	0.214459	0.0298609	3

## Sheet: Fig5b
Drug inhibitor treatment pilot																XIII	XIII-WT	XVII	XVII-WT
Endpoint Luminescent Reads, 72h of treatment															log(inhibitor) vs. response -- Variable slope
RAW COUNTS															Best-fit values
[panobinostat], uM	log[panobinostat]	XIII			XIII-WT			XVII			XVII-WT				Bottom	0.3016	0.3021	0.2229	0.2424
0.001	-3	37971	31224	37572	34173	32311	30755	32084	34995	32571	31048	28495	27856		Top	0.9892	0.9139	0.9594	0.8471
0.01	-2	35263	36008	31425	32636	32625	29698	30799	30376	29549	28887	27034	24518		LogIC50	-1.069	-1.08	-1.103	-1.096
0.05	-1.30103	28920	27860	29056	24957	25859	26062	26528	26270	25080	24753	22592	22519		HillSlope	-1.807	-1.466	-2.415	-2.265
0.1	-1	20088	20366	22958	18208	23003	18926	15020	17077	16200	16849	15369	14012		IC50	0.08532	0.08324	0.07887	0.08014
1	0	10458	12416	10204	11039	10877	13154	6966	8933	8362	10293	8402	11613		Span	0.6876	0.6118	0.7365	0.6047
10	1	10697	9857	11686	10630	9749	10939	6933	7209	6303	6416	6343	5672		Std. Error
															Bottom	0.0542	0.05763	0.03402	0.04383
AVERAGE		XIII			XIII-WT			XVII			XVII-WT				Top	0.05774	0.06306	0.03507	0.04552
[panobinostat], uM	log[panobinostat]	mean	std	N	mean	std	N	mean	std	N	mean	std	N		LogIC50	0.1032	0.1396	0.04835	0.07947
0.001	-3	35589	3785.46	3	32413	1711.28	3	33216.7	1559.21	3	29133	1688.93	3		HillSlope	1.028	0.967	0.6853	1.052
0.01	-2	34232	2459.31	3	31653	1693.09	3	30241.3	635.788	3	26813	2192.87	3		Span	0.08268	0.0928	0.04939	0.06414
0.05	-1.30103	28612	654.792	3	25626	588.195	3	25959.3	772.374	3	23288	1269.25	3		95% Confidence Intervals
0.1	-1	21137.3	1582.86	3	20045.7	2586.16	3	16099	1032.21	3	15410	1418.94	3		Bottom	0.1853 to 0.4179	0.1785 to 0.4257	0.1499 to 0.2959	0.1484 to 0.3364
1	0	11026	1210.46	3	11690	1270.45	3	8087	1011.92	3	10102.7	1613.94	3		Top	0.8654 to 1.113	0.7786 to 1.049	0.8842 to 1.035	0.7494 to 0.9447
10	1	10746.7	915.511	3	10439.3	617.487	3	6815	464.383	3	6143.67	410.103	3		LogIC50	-1.290 to -0.8476	-1.379 to -0.7803	-1.207 to -0.9994	-1.267 to -0.9257
															HillSlope	-4.013 to 0.3992	-3.540 to 0.6086	-3.885 to -0.9451	-4.523 to -0.007884
Normalized to 0.1uM		XIII			XIII			XVII			XVII-WT				IC50	0.05125 to 0.1420	0.04178 to 0.1658	0.06211 to 0.1001	0.05412 to 0.1187
[panobinostat], uM	log[panobinostat]	mean	std	N	mean	std	N	mean	std	N	mean	std	N		Span	0.5103 to 0.8650	0.4127 to 0.8108	0.6306 to 0.8425	0.4671 to 0.7423
0.001	-3	1	0.150424	3	0.910759	0.118748	3	1	0.0663841	3	0.87706	0.0745944	3		Goodness of Fit
0.01	-2	0.96187	0.128355	3	0.889404	0.119058	3	0.910426	0.0514337	3	0.807215	0.0942975	3		Degrees of Freedom	14	14	14	14
0.05	-1.30103	0.803956	0.1088	3	0.720054	0.108814	3	0.781515	0.0555759	3	0.701094	0.0719301	3		R²	0.8677	0.8361	0.9482	0.8813
0.1	-1	0.593929	0.130082	3	0.563255	0.167207	3	0.484666	0.079463	3	0.463924	0.103354	3		Absolute Sum of Squares	0.2206	0.2127	0.09525	0.1566
1	0	0.309815	0.152859	3	0.328472	0.152068	3	0.243462	0.133645	3	0.304145	0.166507	3		Sy.x	0.1255	0.1233	0.08248	0.1058
10	1	0.301966	0.136276	3	0.29333	0.121706	3	0.205168	0.0827446	3	0.184957	0.0816044	3		Number of points
															Analyzed	18	18	18	18
Drug inhibitor treatment pilot																						HA	HA-K27M	HA-G34R	SF	SF-K27M	SF-G34R
Endpoint Luminescent Reads, 72h of treatment																					log(inhibitor) vs. response -- Variable slope
RAW COUNTS																					Best-fit values
[panobinostat], uM	log[panobinostat]	HA		HA-K27M		HA-G34R		SF		SF-K27M		SF-G34R									Bottom	0.2876	0.2787	0.3196	0.281	0.2348	0.3118
0.001	-3	30825	31140	30211	31455	30213	30828	44022	44317	43145	42549	38544	44754								Top	1.043	1.022	0.9999	0.9894	0.9551	0.9596
0.01	-2	34392	32677	33705	31049	32358	29814	42999	43425	41285	41689	40200	45683								LogIC50	-0.8944	-0.9612	-0.7319	-1.019	-1.056	-0.869
0.05	-1.30103	28722	30865	27866	27868	29032	29593	40924	41258	38730	37296	40151	39036								HillSlope	-2.23	-2.089	-1.679	-3.682	-3.336	-2.173
0.1	-1	21625	25631	21415	20984	25421	24935	28541	25050	21547	24300	33252	31740								IC50	0.1275	0.1094	0.1854	0.09572	0.08798	0.1352
1	0	8756	10840	9683	8922	11766	10926	14568	12585	10044	12340	15201	14163								Span	0.7551	0.7433	0.6803	0.7084	0.7203	0.6479
10	1	8319	8242	8407	8001	9409	10002	12760	9748	9669	9459	13856	12645								Std. Error
																					Bottom	0.04202	0.02116	0.02503	0.04275	0.03154	0.03294
AVERAGE		HA			HA-K27M			HA-G34R			SF			SF-K27M			SF-G34R				Top	0.04121	0.02144	0.01833	0.04292	0.03175	0.03136
[panobinostat], uM	log[panobinostat]	mean	std	N	mean	std	N	mean	std	N	mean	std	N	mean	std	N	mean	std	N		LogIC50	0.1013	0.04048	0.08269	0.04526	0.03663	0.105
0.001	-3	30982.5	222.739	2	30833	879.641	2	30520.5	434.871	2	44169.5	208.597	2	42847	421.436	2	41649	4391.13	2		HillSlope	1.275	0.5004	0.3713	1.903	0.9529	1.164
0.01	-2	33534.5	1212.69	2	32377	1878.08	2	31086	1798.88	2	43212	301.227	2	41487	285.671	2	42941.5	3877.07	2		Span	0.06199	0.03133	0.03327	0.06068	0.04484	0.04849
0.05	-1.30103	29793.5	1515.33	2	27867	1.41421	2	29312.5	396.687	2	41091	236.174	2	38013	1013.99	2	39593.5	788.424	2		95% Confidence Intervals
0.1	-1	23628	2832.67	2	21199.5	304.763	2	25178	343.654	2	26795.5	2468.51	2	22923.5	1946.66	2	32496	1069.15	2		Bottom	0.1907 to 0.3845	0.2299 to 0.3275	0.2619 to 0.3774	0.1824 to 0.3796	0.1621 to 0.3075	0.2358 to 0.3877
1	0	9798	1473.61	2	9302.5	538.108	2	11346	593.97	2	13576.5	1402.19	2	11192	1623.52	2	14682	733.977	2		Top	0.9477 to 1.138	0.9725 to 1.071	0.9577 to 1.042	0.8904 to 1.088	0.8819 to 1.028	0.8873 to 1.032
10	1	8280.5	54.4472	2	8204	287.085	2	9705.5	419.314	2	11254	2129.81	2	9564	148.492	2	13250.5	856.306	2		LogIC50	-1.128 to -0.6608	-1.055 to -0.8678	-0.9226 to -0.5412	-1.123 to -0.9146	-1.140 to -0.9711	-1.111 to -0.6270
																					HillSlope	-5.171 to 0.7116	-3.243 to -0.9348	-2.535 to -0.8226	-8.071 to 0.7067	-5.533 to -1.138	-4.857 to 0.5116
Normalized to 0.1uM		HA			HA-K27M			HA-G34R			SF			SF-K27M			SF-G34R				IC50	0.07446 to 0.2184	0.08820 to 0.1356	0.1195 to 0.2876	0.07528 to 0.1217	0.07243 to 0.1069	0.07743 to 0.2360
[panobinostat], uM	log[panobinostat]	mean	std	N	mean	std	N	mean	std	N	mean	std	N	mean	std	N	mean	std	N		Span	0.6122 to 0.8981	0.6710 to 0.8155	0.6036 to 0.7570	0.5684 to 0.8483	0.6169 to 0.8237	0.5360 to 0.7597
0.001	-3	1	0.010167	2	0.995175	0.0294211	2	0.985088	0.0159594	2	1	0.00667882	2	0.970059	0.0109109	2	0.942936	0.105538	2		Goodness of Fit
0.01	-2	1.08237	0.0368701	2	1.04501	0.0584503	2	1.00334	0.0583127	2	0.978322	0.00842004	2	0.939268	0.0083497	2	0.972198	0.0904106	2		Degrees of Freedom	8	8	8	8	8	8
0.05	-1.30103	0.961623	0.0513667	2	0.899443	0.00718935	2	0.946099	0.0153241	2	0.930303	0.00743895	2	0.860616	0.0270897	2	0.896399	0.0204653	2		R²	0.9618	0.9891	0.9898	0.9519	0.9737	0.9697
0.1	-1	0.762624	0.120102	2	0.684241	0.0160733	2	0.812652	0.0154266	2	0.606652	0.092245	2	0.518989	0.0850513	2	0.735711	0.0332381	2		Absolute Sum of Squares	0.05025	0.01307	0.01023	0.05842	0.03174	0.02918
1	0	0.316243	0.150571	2	0.30025	0.0582906	2	0.366207	0.0528419	2	0.307373	0.103389	2	0.253388	0.145137	2	0.332401	0.0502142	2		Sy.x	0.07925	0.04042	0.03576	0.08546	0.06299	0.06039
10	1	0.267264	0.00974267	2	0.264795	0.0357242	2	0.313257	0.0437978	2	0.254791	0.189308	2	0.21653	0.0162285	2	0.299992	0.0647968	2		Number of points
																					Analyzed	12	12	12	12	12	12

## Sheet: Fig5d
ASCL1 siRNA CellTiterGlo
Endpoint Luminescent Reads, 3days post siRNA treatment
RAW COUNTS
treatment	XIII			XIII-WT			XVII			XVII-WT
control siRNA	322181	333265	301688	333863	374319	328002	420372	457287	502277	251592	249975	238693
siRNA1	247939	231701	259074	278261	324689	313874	280609	201907	298192	282430	285664	237844
siRNA2	285645	258792	229895	276780	294669	301065	220920	211420	283681	226048	232233	238075
siRNA1+2	209361	252704	248788	251993	289457	294865	196987	189481	210514	239320	200262	231644
AVERAGE	XIII			XIII-WT			XVII			XVII-WT
treatment	mean	std	N	mean	std	N	mean	std	N	mean	std	N
control siRNA	319045	16020.4	3	345395	25220	3	459979	41018.8	3	246753	7027.12	3
siRNA1	246238	13765.5	3	305608	24292.7	3	260236	51273.7	3	268646	26724.3	3
siRNA2	258111	27881.2	3	290838	12587.6	3	238674	39265.9	3	232119	6014.32	3
siRNA1+2	236951	23973.7	3	278772	23348.1	3	198994	10659.2	3	223742	20693.3	3
relative to parental control	XIII			XIII-WT			XVII			XVII-WT
treatment	mean	std	N	mean	std	N	mean	std	N	mean	std	N
control siRNA	1	0.071013	3	1.08259	0.0886175	3	1	0.126113	3	0.536445	0.0936123	3
siRNA1	0.771798	0.075144	3	0.957885	0.0940215	3	0.565757	0.216269	3	0.58404	0.133597	3
siRNA2	0.809011	0.119121	3	0.91159	0.0662919	3	0.51888	0.187131	3	0.504629	0.0928634	3
siRNA1+2	0.742689	0.112951	3	0.87377	0.0976528	3	0.432616	0.104026	3	0.486418	0.128476	3
ASCL1 siRNA CellTiterGlo
Endpoint Luminescent Reads, 3days post siRNA treatment
RAW COUNTS
treatment	XIII			XIII-WT			XVII			XVII-WT
control siRNA	359069	354875	371003	323269	359246	352855	382551	420717	472157	223931	234991	221995
siRNA1	309417	282141	279015	303040	353601	353216	248528	203653	271370	228322	211392	223586
siRNA2	297257	269318	242029	301428	335170	309659	205470	200860	269510	203460	209024	202380
siRNA1+2	204378	226679	158979	253282	225124	243557	173359	180021	189476	203433	190263	210813
AVERAGE	XIII			XIII-WT			XVII			XVII-WT
treatment	mean	std	N	mean	std	N	mean	std	N	mean	std	N
control siRNA	361649	8367.82	3	345123	19194.3	3	425142	44966.6	3	226972	7011.51	3
siRNA1	290191	16723.4	3	336619	29080.9	3	241184	34450.7	3	221100	8734.49	3
siRNA2	269535	27614.6	3	315419	17593	3	225280	38373.6	3	204955	3565.28	3
siRNA1+2	196679	34500.5	3	240654	14301.7	3	180952	8098.73	3	201503	10410.1	3
relative to parental control	XIII			XIII-WT			XVII			XVII-WT
treatment	mean	std	N	mean	std	N	mean	std	N	mean	std	N
control siRNA	1.13354	0.0552882	3	1.08174	0.0749301	3	0.924264	0.138345	3	0.493441	0.0943745	3
siRNA1	0.909562	0.0764364	3	1.05508	0.0999242	3	0.524337	0.168391	3	0.480674	0.097534	3
siRNA2	0.844818	0.114097	3	0.988636	0.0750497	3	0.489762	0.192268	3	0.445574	0.0908562	3
siRNA1+2	0.616461	0.182461	3	0.754297	0.0778019	3	0.393392	0.0997766	3	0.43807	0.103059	3
ASCL1 siRNA CellTiterGlo
Endpoint Luminescent Reads, 3days post siRNA treatment
RAW COUNTS										*excluded
treatment	XIII			XIII-WT			XVII			XVII-WT
control siRNA	236268	248417	241525	208193	231360	242062	265111	288614	317290	144212	156270	141415
siRNA1+2 run1	143065	138683	141288	167302	154437	155146	114073	135940	129984	1501	133192	146100
siRNA1+2 run2	141640	150744	130161	175530	186017	163672	125291	114678	124681	138133	127862	144620
AVERAGE	XIII			XIII-WT			XVII			XVII-WT
treatment	mean	std	N	mean	std	N	mean	std	N	mean	std	N
control siRNA	242070	6092.81	3	227205	17312.6	3	290338	26132.2	3	147299	7893.98	3
siRNA1+2 run1	141012	2204	3	158962	7231.63	3	126666	11304.9	3	139646	9127.33	2
siRNA1+2 run2	140848	10314.3	3	175073	11179.5	3	121550	5959.14	3	136872	8449.9	3
relative to parental control	XIII			XIII-WT			XVII			XVII-WT
treatment	mean	std	N	mean	std	N	mean	std	N	mean	std	N
control siRNA	0.758734	0.0561688	3	0.712142	0.0912555	3	0.6312	0.126702	3	0.32023	0.10404	3
siRNA1	0.441982	0.0525901	3	0.498243	0.0677571	3	0.275373	0.126166	3	0.303592	0.110563	2
siRNA2	0.441469	0.0887921	3	0.548741	0.0812345	3	0.264251	0.101764	3	0.297561	0.10846	3
ASCL1 siRNA CellTiterGlo
Endpoint Luminescent Reads, 3days post siRNA treatment
Trial1
relative to parental control	XIII			XIII-WT			XVII			XVII-WT
treatment	mean	std	N	mean	std	N	mean	std	N	mean	std	N
control siRNA	1	0.071013	3	1.08259	0.0886175	3	1	0.126113	3	0.536445	0.0936123	3
siRNA1+2	0.742689	0.112951	3	0.87377	0.0976528	3	0.432616	0.104026	3	0.486418	0.128476	3
Trial2
relative to parental control	XIII			XIII-WT			XVII			XVII-WT
treatment	mean	std	N	mean	std	N	mean	std	N	mean	std	N
control siRNA	1	0.032722	3	0.954305	0.0602368	3	1	0.149579	3	0.533875	0.110187	3
siRNA1+2	0.543839	0.176935	3	0.665436	0.0637736	3	0.425628	0.114848	3	0.473967	0.117711	3
Trial3
relative to parental control	XIII			XIII-WT			XVII			XVII-WT
treatment	mean	std	N	mean	std	N	mean	std	N	mean	std	N
control siRNA	1	0.0355952	3	0.938592	0.0802474	3	1	0.127288	3	0.507336	0.104753	3
siRNA1+2	0.582526	0.0296277	3	0.656676	0.0519915	3	0.436269	0.126754	3	0.480977	0.111234	2
Trial4
relative to parental control	XIII			XIII-WT			XVII			XVII-WT
treatment	mean	std	N	mean	std	N	mean	std	N	mean	std	N
control siRNA	1	0.0355952	3	0.938592	0.0802474	3	1	0.127288	3	0.507336	0.104753	3
siRNA1+2	0.58185	0.0774347	3	0.723233	0.0686377	3	0.41865	0.102492	3	0.471421	0.109144	3
average N=4
relative to parental control	XIII			XIII-WT			XVII			XVII-WT
treatment	mean	std	N	mean	std	N	mean	std	N	mean	std	N
control siRNA	1	0	4	0.97852	0.0604266	4	1	0	4	0.521248	0.0139417	4
siRNA1+2	0.612726	0.0766507	4	0.729779	0.0869774	4	0.42829	0.00675291	4	0.478196	0.00589748	4

## Sheet: Fig5f
ASCL1 Overexpression CellTiterGlo 1
Endpoint Luminescent Reads, 3days post ASCL1 plasmid transfection
RAW COUNTS	blank			XIIIWT+EV			XVIIWT+EV			XIIIWT+ASCL1			XVIIWT+ASCL1
	605	544	762	50472	60686	87203	77876	87233	89817	103103	138977	154084	353098	368831	322449
	blank			XIIIWT+EV			XVIIWT+EV			XIIIWT+ASCL1			XVIIWT+ASCL1
AVERAGE	mean	std	N	mean	std	N	mean	std	N	mean	std	N	mean	std	N
	637	112.468	3	66120.3	18958.9	3	84975.3	6282.49	3	132055	26186	3	348126	23587.3	3
	blank			XIIIWT+EV			XVIIWT+EV			XIIIWT+ASCL1			XVIIWT+ASCL1
subtract blank	mean	std	N	mean	std	N	mean	std	N	mean	std	N	mean	std	N
	0	159.053	3	65483.3	18959.3	3	84338.3	6283.5	3	131418	26186.2	3	347489	23587.6	3
	blank			XIIIWT+EV			XVIIWT+EV			XIIIWT+ASCL1			XVIIWT+ASCL1
relative to EV	mean	std	N	mean	std	N	mean	std	N	mean	std	N	mean	std	N
	NA	NA	NA	1	0.409454	3	1	0.105364	3	2.00689	0.351469	3	4.12018	0.100789	3
ASCL1 Overexpression CellTiterGlo 2
Endpoint Luminescent Reads, 3days post ASCL1 plasmid transfection
RAW COUNTS	blank			XIIIWT+EV			XVIIWT+EV			XIIIWT+ASCL1			XVIIWT+ASCL1
	576	568	786	51486	58261	65930	90555	84622	92515	190016	188709	164875	342511	308837	244696
	blank			XIIIWT+EV			XVIIWT+EV			XIIIWT+ASCL1			XVIIWT+ASCL1
AVERAGE	mean	std	N	mean	std	N	mean	std	N	mean	std	N	mean	std	N
	643.333	123.618	3	58559	7226.61	3	89230.7	4109.78	3	181200	14153	3	298681	49692	3
	blank			XIIIWT+EV			XVIIWT+EV			XIIIWT+ASCL1			XVIIWT+ASCL1
subtract blank	mean	std	N	mean	std	N	mean	std	N	mean	std	N	mean	std	N
	0	174.822	3	57915.7	7227.67	3	88587.3	4111.63	3	180557	14153.5	3	298038	49692.2	3
	blank			XIIIWT+EV			XVIIWT+EV			XIIIWT+ASCL1			XVIIWT+ASCL1
relative to EV	mean	std	N	mean	std	N	mean	std	N	mean	std	N	mean	std	N
	NA	NA	NA	1	0.176489	3	1	0.0656384	3	3.11758	0.147373	3	3.36434	0.173071	3
ASCL1 Overexpression CellTiterGlo 3
Endpoint Luminescent Reads, 3days post ASCL1 plasmid transfection
RAW COUNTS	blank			XIIIWT+EV			XVIIWT+EV			XIIIWT+ASCL1			XVIIWT+ASCL1
	682	680	935	53804	69217	69626	95629	90293	104822	225740	215885	199503	395606	360104	274549
	blank			XIIIWT+EV			XVIIWT+EV			XIIIWT+ASCL1			XVIIWT+ASCL1
AVERAGE	mean	std	N	mean	std	N	mean	std	N	mean	std	N	mean	std	N
	765.667	146.65	3	64215.7	9019.09	3	96914.7	7349.33	3	213709	13253.1	3	343420	62229.2	3
	blank			XIIIWT+EV			XVIIWT+EV			XIIIWT+ASCL1			XVIIWT+ASCL1
subtract blank	mean	std	N	mean	std	N	mean	std	N	mean	std	N	mean	std	N
	0	207.395	3	63450	9020.28	3	96149	7350.79	3	212944	13253.9	3	342654	62229.4	3
	blank			XIIIWT+EV			XVIIWT+EV			XIIIWT+ASCL1			XVIIWT+ASCL1
relative to EV	mean	std	N	mean	std	N	mean	std	N	mean	std	N	mean	std	N
	NA	NA	NA	1	0.20105	3	1	0.10812	3	3.35609	0.155192	3	3.56378	0.197046	3
OVERALL
	blank			XIIIWT+EV			XVIIWT+EV			XIIIWT+ASCL1			XVIIWT+ASCL1
Trial1	mean	std	N	mean	std	N	mean	std	N	mean	std	N	mean	std	N
	NA	NA	NA	1	0.409454	3	1	0.105364	3	2.00689	0.351469	3	4.12018	0.100789	3
	blank			XIIIWT+EV			XVIIWT+EV			XIIIWT+ASCL1			XVIIWT+ASCL1
Trial2	mean	std	N	mean	std	N	mean	std	N	mean	std	N	mean	std	N
	NA	NA	NA	1	0.176489	3	1	0.0656384	3	3.11758	0.147373	3	3.36434	0.173071	3
	blank			XIIIWT+EV			XVIIWT+EV			XIIIWT+ASCL1			XVIIWT+ASCL1
Trial3	mean	std	N	mean	std	N	mean	std	N	mean	std	N	mean	std	N
	NA	NA	NA	1	0.20105	3	1	0.10812	3	3.35609	0.155192	3	3.56378	0.197046	3
	blank			XIIIWT+EV			XVIIWT+EV			XIIIWT+ASCL1			XVIIWT+ASCL1
ave	mean	std	N	mean	std	N	mean	std	N	mean	std	N	mean	std	N
	NA	NA	NA	1	0.489103	3	1	0.16462	3	2.82685	0.1872	3	3.68277	0.0793844	3
										p vs EV=	0.0038		p vs EV=	0.0001

## Sheet: Fig5h
RBPJ siRNA treatment CellTiterGlo Trial1
Endpoint Luminescent Reads, 3days post transfection
RAW COUNTS	blank			XIII+control			XVII+control			XIII+siRNA			XVII+siRNA			XIIIWT+control			XVIIWT+control			XIIIWT+siRNA			XVIIWT+siRNA
	737	591	576	85328	93417	74946	74896	69017	74404	50520	52964	63963	43120	29656	36869	90692	77259	87064	69068	63092	74002	51554	72963	70895	51847	64417	58001
	blank			XIII+control			XVII+control			XIII+siRNA			XVII+siRNA			XIIIWT+control			XVIIWT+control			XIIIWT+siRNA			XVIIWT+siRNA
AVERAGE	mean	std	N	mean	std	N	mean	std	N	mean	std	N	mean	std	N	mean	std	N	mean	std	N	mean	std	N	mean	std	N
	634.667	88.9401	3	84563.7	9259.19	3	72772.3	3261.5	3	55815.7	7160.84	3	36548.3	6737.73	3	85005	6949.17	3	68720.7	5463.29	3	65137.3	11808.9	3	58088.3	6285.46	3
	blank			XIII+control			XVII+control			XIII+siRNA			XVII+siRNA			XIIIWT+control			XVIIWT+control			XIIIWT+siRNA			XVIIWT+siRNA
subtract blank	mean	std	N	mean	std	N	mean	std	N	mean	std	N	mean	std	N	mean	std	N	mean	std	N	mean	std	N	mean	std	N
	0	125.78	3	83929	9259.62	3	72137.7	3262.72	3	55181	7161.39	3	35913.7	6738.31	3	84370.3	6949.74	3	68086	5464.01	3	64502.7	11809.2	3	57453.7	6286.08	3
	blank			XIII+control			XVII+control			XIII+siRNA			XVII+siRNA			XIIIWT+control			XVIIWT+control			XIIIWT+siRNA			XVIIWT+siRNA
relative to parental control	mean	std	N	mean	std	N	mean	std	N	mean	std	N	mean	std	N	mean	std	N	mean	std	N	mean	std	N	mean	std	N
	NA	NA	NA	1	0.156026	3	1	0.0639635	3	0.657472	0.170337	3	0.497849	0.193	3	1.00526	0.137685	3	0.943834	0.0921194	3	0.768538	0.213754	3	0.796445	0.118391	3
RBPJ siRNA treatment CellTiterGlo Trial2
Endpoint Luminescent Reads, 3days post transfection
RAW COUNTS	blank			XIII+control			XVII+control			XIII+siRNA			XVII+siRNA			XIIIWT+control			XVIIWT+control			XIIIWT+siRNA			XVIIWT+siRNA
	580	732	550	94358	83630	71208	71782	74148	77382	41907	41538	50135	38183	42263	38348	77261	94329	81843	59310	69760	74750	75892	63101	71607	62485	70297	58588
	blank			XIII+control			XVII+control			XIII+siRNA			XVII+siRNA			XIIIWT+control			XVIIWT+control			XIIIWT+siRNA			XVIIWT+siRNA
AVERAGE	mean	std	N	mean	std	N	mean	std	N	mean	std	N	mean	std	N	mean	std	N	mean	std	N	mean	std	N	mean	std	N
	620.667	97.5773	3	83065.3	11585.3	3	74437.3	2811.19	3	44526.7	4860.46	3	39598	2309.43	3	84477.7	8833.76	3	67940	7879.26	3	70200	6510.54	3	63790	5962.59	3
	blank			XIII+control			XVII+control			XIII+siRNA			XVII+siRNA			XIIIWT+control			XVIIWT+control			XIIIWT+siRNA			XVIIWT+siRNA
subtract blank	mean	std	N	mean	std	N	mean	std	N	mean	std	N	mean	std	N	mean	std	N	mean	std	N	mean	std	N	mean	std	N
	0	137.995	3	82444.7	11585.7	3	73816.7	2812.88	3	43906	4861.44	3	38977.3	2311.49	3	83857	8834.3	3	67319.3	7879.86	3	69579.3	6511.27	3	63169.3	5963.38	3
	blank			XIII+control			XVII+control			XIII+siRNA			XVII+siRNA			XIIIWT+control			XVIIWT+control			XIIIWT+siRNA			XVIIWT+siRNA
relative to parental control	mean	std	N	mean	std	N	mean	std	N	mean	std	N	mean	std	N	mean	std	N	mean	std	N	mean	std	N	mean	std	N
	NA	NA	NA	1	0.198736	3	1	0.0538905	3	0.532551	0.178907	3	0.528029	0.0704911	3	1.01713	0.175632	3	0.91198	0.123099	3	0.843952	0.168835	3	0.85576	0.101804	3
RBPJ siRNA treatment CellTiterGlo Trial3
Endpoint Luminescent Reads, 3days post transfection
RAW COUNTS	blank			XIII+control			XVII+control			XIII+siRNA			XVII+siRNA			XIIIWT+control			XVIIWT+control			XIIIWT+siRNA			XVIIWT+siRNA
	669	624	546	72472	81125	75517	75784	70442	71389	30655	28632	30138	32043	31002	36820	71084	76784	68571	54571	68365	54756	63616	48688	48743	50612	56086	47417
	blank			XIII+control			XVII+control			XIII+siRNA			XVII+siRNA			XIIIWT+control			XVIIWT+control			XIIIWT+siRNA			XVIIWT+siRNA
AVERAGE	mean	std	N	mean	std	N	mean	std	N	mean	std	N	mean	std	N	mean	std	N	mean	std	N	mean	std	N	mean	std	N
	613	62.2334	3	76371.3	4389.31	3	72538.3	2850.43	3	29808.3	1051.02	3	33288.3	3102.49	3	72146.3	4208.3	3	59230.7	7911.11	3	53682.3	8602.85	3	51371.7	4384.14	3
	blank			XIII+control			XVII+control			XIII+siRNA			XVII+siRNA			XIIIWT+control			XVIIWT+control			XIIIWT+siRNA			XVIIWT+siRNA
subtract blank	mean	std	N	mean	std	N	mean	std	N	mean	std	N	mean	std	N	mean	std	N	mean	std	N	mean	std	N	mean	std	N
	0	88.0114	3	75758.3	4389.75	3	71925.3	2851.11	3	29195.3	1052.86	3	32675.3	3103.11	3	71533.3	4208.76	3	58617.7	7911.35	3	53069.3	8603.08	3	50758.7	4384.58	3
	blank			XIII+control			XVII+control			XIII+siRNA			XVII+siRNA			XIIIWT+control			XVIIWT+control			XIIIWT+siRNA			XVIIWT+siRNA
relative to parental control	mean	std	N	mean	std	N	mean	std	N	mean	std	N	mean	std	N	mean	std	N	mean	std	N	mean	std	N	mean	std	N
	NA	NA	NA	1	0.0819453	3	1	0.0560593	3	0.385375	0.0682498	3	0.454295	0.102909	3	0.944231	0.0825786	3	0.814979	0.140666	3	0.700508	0.172155	3	0.705713	0.0950421	3
OVERALL
	blank			XIII+control			XVII+control			XIII+siRNA			XVII+siRNA			XIIIWT+control			XVIIWT+control			XIIIWT+siRNA			XVIIWT+siRNA
Trial1	mean	std	N	mean	std	N	mean	std	N	mean	std	N	mean	std	N	mean	std	N	mean	std	N	mean	std	N	mean	std	N
	NA	NA	NA	1	0.156026	3	1	0.0639635	3	0.657472	0.170337	3	0.497849	0.193	3	1.00526	0.137685	3	0.943834	0.0921194	3	0.768538	0.213754	3	0.796445	0.118391	3
	blank			XIII+control			XVII+control			XIII+siRNA			XVII+siRNA			XIIIWT+control			XVIIWT+control			XIIIWT+siRNA			XVIIWT+siRNA
Trial2	mean	std	N	mean	std	N	mean	std	N	mean	std	N	mean	std	N	mean	std	N	mean	std	N	mean	std	N	mean	std	N
	NA	NA	NA	1	0.198736	3	1	0.0538905	3	0.532551	0.178907	3	0.528029	0.0704911	3	1.01713	0.175632	3	0.91198	0.123099	3	0.843952	0.168835	3	0.85576	0.101804	3
	blank			XIII+control			XVII+control			XIII+siRNA			XVII+siRNA			XIIIWT+control			XVIIWT+control			XIIIWT+siRNA			XVIIWT+siRNA
Trial3	mean	std	N	mean	std	N	mean	std	N	mean	std	N	mean	std	N	mean	std	N	mean	std	N	mean	std	N	mean	std	N
	NA	NA	NA	1	0.0819453	3	1	0.0560593	3	0.385375	0.0682498	3	0.454295	0.102909	3	0.944231	0.0825786	3	0.814979	0.140666	3	0.700508	0.172155	3	0.705713	0.0950421	3
	blank			XIII+control			XVII+control			XIII+siRNA			XVII+siRNA			XIIIWT+control			XVIIWT+control			XIIIWT+siRNA			XVIIWT+siRNA
ave	mean	std	N	mean	std	N	mean	std	N	mean	std	N	mean	std	N	mean	std	N	mean	std	N	mean	std	N	mean	std	N
	NA	NA	NA	1	0	3	1	0	3	0.525133	0.136201	3	0.493391	0.0370685	3	0.988873	0.0391147	3	0.890265	0.0671161	3	0.771	0.0717535	3	0.785973	0.0755694	3
										p vs control=	0.0038		p vs control=	0.0001								p vs control=	0.0099		p vs control=	0.1484

## Sheet: Fig5i
RIN1 (2uM) treatment CellTiterGlo 1
Endpoint Luminescent Reads, 24h post treatment
RAW COUNTS	blank			XIII+DMSO			XVII+DMSO			XIII+RIN1			XVII+RIN1			XIIIWT+DMSO			XVIIWT+DMSO			XIIIWT+RIN1			XVIIWT+RIN1
	587	750	615	88808	91603	78036	74003	67692	63725	35522	27577	30450	37222	30921	40162	62358	66218	74734	44450	40973	45294	44409	52553	58376	40895	49659	47948
	blank			XIII+DMSO			XVII+DMSO			XIII+RIN1			XVII+RIN1			XIIIWT+DMSO			XVIIWT+DMSO			XIIIWT+RIN1			XVIIWT+RIN1
AVERAGE	mean	std	N	mean	std	N	mean	std	N	mean	std	N	mean	std	N	mean	std	N	mean	std	N	mean	std	N	mean	std	N
	650.667	87.1569	3	86149	7163.7	3	68473.3	5183.36	3	31183	4022.9	3	36101.7	4721.27	3	67770	6332.29	3	43572.3	2290.3	3	51779.3	7015.57	3	46167.3	4645.43	3
	blank			XIII+DMSO			XVII+DMSO			XIII+RIN1			XVII+RIN1			XIIIWT+DMSO			XVIIWT+DMSO			XIIIWT+RIN1			XVIIWT+RIN1
subtract blank	mean	std	N	mean	std	N	mean	std	N	mean	std	N	mean	std	N	mean	std	N	mean	std	N	mean	std	N	mean	std	N
	0	123.259	3	85498.3	7164.23	3	67822.7	5184.09	3	30532.3	4023.84	3	35451	4722.07	3	67119.3	6332.89	3	42921.7	2291.96	3	51128.7	7016.11	3	45516.7	4646.25	3
	blank			XIII+DMSO			XVII+DMSO			XIII+RIN1			XVII+RIN1			XIIIWT+DMSO			XVIIWT+DMSO			XIIIWT+RIN1			XVIIWT+RIN1
relative to parental mock	mean	std	N	mean	std	N	mean	std	N	mean	std	N	mean	std	N	mean	std	N	mean	std	N	mean	std	N	mean	std	N
	NA	NA	NA	1	0.118502	3	1	0.108097	3	0.35711	0.156173	3	0.522701	0.153573	3	0.785037	0.12619	3	0.632851	0.0932409	3	0.598008	0.162083	3	0.671113	0.143505	3
RIN1 (2uM) treatment CellTiterGlo 2
Endpoint Luminescent Reads, 24h post treatment
RAW COUNTS	blank			XIII+DMSO			XVII+DMSO			XIII+RIN1			XVII+RIN1			XIIIWT+DMSO			XVIIWT+DMSO			XIIIWT+RIN1			XVIIWT+RIN1
	589	575	753	86149	76492	88863	68088	60549	63638	33755	29540	26766	35003	28170	29688	61744	71756	64908	41786	43483	38112	53968	56042	52034	39677	44120	36694
	blank			XIII+DMSO			XVII+DMSO			XIII+RIN1			XVII+RIN1			XIIIWT+DMSO			XVIIWT+DMSO			XIIIWT+RIN1			XVIIWT+RIN1
AVERAGE	mean	std	N	mean	std	N	mean	std	N	mean	std	N	mean	std	N	mean	std	N	mean	std	N	mean	std	N	mean	std	N
	639	98.9747	3	83834.7	6502.12	3	64091.7	3789.92	3	30020.3	3519.17	3	30953.7	3588.02	3	66136	5117.72	3	41127	2745.47	3	54014.7	2004.41	3	40163.7	3736.84	3
	blank			XIII+DMSO			XVII+DMSO			XIII+RIN1			XVII+RIN1			XIIIWT+DMSO			XVIIWT+DMSO			XIIIWT+RIN1			XVIIWT+RIN1
subtract blank	mean	std	N	mean	std	N	mean	std	N	mean	std	N	mean	std	N	mean	std	N	mean	std	N	mean	std	N	mean	std	N
	0	139.971	3	83195.7	6502.87	3	63452.7	3791.21	3	29381.3	3520.56	3	30314.7	3589.39	3	65497	5118.67	3	40488	2747.26	3	53375.7	2006.85	3	39524.7	3738.15	3
	blank			XIII+DMSO			XVII+DMSO			XIII+RIN1			XVII+RIN1			XIIIWT+DMSO			XVIIWT+DMSO			XIIIWT+RIN1			XVIIWT+RIN1
relative to parental mock	mean	std	N	mean	std	N	mean	std	N	mean	std	N	mean	std	N	mean	std	N	mean	std	N	mean	std	N	mean	std	N
	NA	NA	NA	1	0.11054	3	1	0.0844974	3	0.353159	0.143063	3	0.477752	0.132625	3	0.787265	0.110531	3	0.638082	0.0904102	3	0.641568	0.143057	3	0.6229	0.136469	3
RIN1 (2uM) treatment CellTiterGlo 3
Endpoint Luminescent Reads, 24h post treatment
RAW COUNTS	blank			XIII+DMSO			XVII+DMSO			XIII+RIN1			XVII+RIN1			XIIIWT+DMSO			XVIIWT+DMSO			XIIIWT+RIN1			XVIIWT+RIN1
	591	556	517	80985	82673	74424	63324	68556	63639	32071	38364	36234	34303	38171	27913	68658	69608	60367	43448	43486	37355	51811	44366	47878	39281	34126	34495
	blank			XIII+DMSO			XVII+DMSO			XIII+RIN1			XVII+RIN1			XIIIWT+DMSO			XVIIWT+DMSO			XIIIWT+RIN1			XVIIWT+RIN1
AVERAGE	mean	std	N	mean	std	N	mean	std	N	mean	std	N	mean	std	N	mean	std	N	mean	std	N	mean	std	N	mean	std	N
	554.667	37.018	3	79360.7	4357.79	3	65173	2933.99	3	35556.3	3200.76	3	33462.3	5180.41	3	66211	5083.29	3	41429.7	3528.82	3	48018.3	3724.48	3	35967.3	2875.64	3
	blank			XIII+DMSO			XVII+DMSO			XIII+RIN1			XVII+RIN1			XIIIWT+DMSO			XVIIWT+DMSO			XIIIWT+RIN1			XVIIWT+RIN1
subtract blank	mean	std	N	mean	std	N	mean	std	N	mean	std	N	mean	std	N	mean	std	N	mean	std	N	mean	std	N	mean	std	N
	0	52.3514	3	78806	4357.95	3	64618.3	2934.23	3	35001.7	3200.98	3	32907.7	5180.55	3	65656.3	5083.43	3	40875	3529.01	3	47463.7	3724.67	3	35412.7	2875.88	3
	blank			XIII+DMSO			XVII+DMSO			XIII+RIN1			XVII+RIN1			XIIIWT+DMSO			XVIIWT+DMSO			XIIIWT+RIN1			XVIIWT+RIN1
relative to parental mock	mean	std	N	mean	std	N	mean	std	N	mean	std	N	mean	std	N	mean	std	N	mean	std	N	mean	std	N	mean	std	N
	NA	NA	NA	1	0.0782056	3	1	0.0642175	3	0.44415	0.106872	3	0.509262	0.163845	3	0.833139	0.0951455	3	0.63256	0.0975498	3	0.602285	0.119825	3	0.548028	0.179547	3
OVERALL
	blank			XIII+DMSO			XVII+DMSO			XIII+RIN1			XVII+RIN1			XIIIWT+DMSO			XVIIWT+DMSO			XIIIWT+RIN1			XVIIWT+RIN1
Trial1	mean	std	N	mean	std	N	mean	std	N	mean	std	N	mean	std	N	mean	std	N	mean	std	N	mean	std	N	mean	std	N
	NA	NA	NA	1	0.118502	3	1	0.108097	3	0.35711	0.156173	3	0.522701	0.153573	3	0.785037	0.12619	3	0.632851	0.0932409	3	0.598008	0.162083	3	0.671113	0.143505	3
	blank			XIII+DMSO			XVII+DMSO			XIII+RIN1			XVII+RIN1			XIIIWT+DMSO			XVIIWT+DMSO			XIIIWT+RIN1			XVIIWT+RIN1
Trial2	mean	std	N	mean	std	N	mean	std	N	mean	std	N	mean	std	N	mean	std	N	mean	std	N	mean	std	N	mean	std	N
	NA	NA	NA	1	0.11054	3	1	0.0844974	3	0.353159	0.143063	3	0.477752	0.132625	3	0.787265	0.110531	3	0.638082	0.0904102	3	0.641568	0.143057	3	0.6229	0.136469	3
	blank			XIII+DMSO			XVII+DMSO			XIII+RIN1			XVII+RIN1			XIIIWT+DMSO			XVIIWT+DMSO			XIIIWT+RIN1			XVIIWT+RIN1
Trial3	mean	std	N	mean	std	N	mean	std	N	mean	std	N	mean	std	N	mean	std	N	mean	std	N	mean	std	N	mean	std	N
	NA	NA	NA	1	0.0782056	3	1	0.0642175	3	0.44415	0.106872	3	0.509262	0.163845	3	0.833139	0.0951455	3	0.63256	0.0975498	3	0.602285	0.119825	3	0.548028	0.179547	3
	blank			XIII+DMSO			XVII+DMSO			XIII+RIN1			XVII+RIN1			XIIIWT+DMSO			XVIIWT+DMSO			XIIIWT+RIN1			XVIIWT+RIN1
ave	mean	std	N	mean	std	N	mean	std	N	mean	std	N	mean	std	N	mean	std	N	mean	std	N	mean	std	N	mean	std	N
	NA	NA	NA	1	0	3	1	0	3	0.384806	0.041993	3	0.503239	0.0188381	3	0.801813	0.0221691	3	0.634498	0.00253707	3	0.613954	0.0196042	3	0.614014	0.0506405	3
										p vs control=	0.0001		p vs control=	0.0001								p vs control=	0.0004		p vs control=	0.5226

## Sheet: Fig6c,d
Xenograft records
mouse	gender	type of cells injected	DOB	Date of Sx	Age at Sx (days)	Age at Sx (weeks)	Date tumor symptoms observed	DOD (endpoints reached)	Date of harvest	lifespan post Sx (days)
17-4581	F	HA	2017-09-15	2017-10-23	38	5.42857	NA	2018-04-18	2018-04-18	177
17-4582	F	HA	2017-09-15	2017-10-23	38	5.42857	NA	2018-04-18	2018-04-18	177
17-4583	F	HA	2017-09-15	2017-10-23	38	5.42857	NA	2018-04-18	2018-04-18	177
17-4574	M	HA	2017-09-15	2017-10-23	38	5.42857	NA	2018-04-18	2018-04-18	177
17-4575	M	HA	2017-09-15	2017-10-23	38	5.42857	NA	2018-04-18	2018-04-18	177
17-4577	M	HA	2017-09-15	2017-10-23	38	5.42857	NA	2018-04-18	2018-04-18	177
18-3102	F	HA-G34R	2018-08-16	2018-10-01	46	6.57143	NA	2019-03-28	2019-03-28	178
18-3284	F	HA-G34R	2018-08-19	2018-10-01	43	6.14286	NA	2019-03-28	2019-03-28	178
18-3285	F	HA-G34R	2018-08-19	2018-10-01	43	6.14286	NA	2019-03-28	2019-03-28	178
18-3286	M	HA-G34R	2018-08-19	2018-10-01	43	6.14286	NA	2019-03-28	2019-03-28	178
18-3287	M	HA-G34R	2018-08-19	2018-10-01	43	6.14286	NA	2019-03-28	2019-03-28	178
18-3288	M	HA-G34R	2018-08-19	2018-10-01	43	6.14286	NA	2019-03-28	2019-03-28	178
17-4587	F	HA-K27M	2017-09-15	2017-10-23	38	5.42857	NA	2018-04-18	2018-04-18	177
17-4588	F	HA-K27M	2017-09-15	2017-10-23	38	5.42857	NA	2018-04-18	2018-04-18	177
17-4589	F	HA-K27M	2017-09-15	2017-10-23	38	5.42857	NA	2018-04-18	2018-04-18	177
17-4578	M	HA-K27M	2017-09-15	2017-10-23	38	5.42857	2018-04-02	2018-04-18	2018-04-18	177
17-4597	M	HA-K27M	2017-09-15	2017-10-23	38	5.42857	NA	NA	NA	DIED IN Sx
17-4598	M	HA-K27M	2017-09-15	2017-10-23	38	5.42857	NA	2018-04-18	2018-04-18	177
18-3103	F	SF-G34R	2018-08-16	2018-10-01	46	6.57143	NA	2019-03-28	2019-03-28	178
18-3104	F	SF-G34R	2018-08-16	2018-10-01	46	6.57143	NA	2019-03-28	2019-03-28	178
18-3105	F	SF-G34R	2018-08-16	2018-10-01	46	6.57143	NA	2019-03-28	2019-03-28	178
18-3110	M	SF-G34R	2018-08-16	2018-10-01	46	6.57143	2019-02-02	2019-02-04	2019-02-04	126
18-3164	M	SF-G34R	2018-08-16	2018-10-01	46	6.57143	NA	2019-03-28	2019-03-28	178
18-3283	M	SF-G34R	2018-08-16	2018-10-01	46	6.57143	NA	2019-03-28	2019-03-28	178
17-4477	F	SF-K27M	2017-08-29	2017-10-09	41	5.85714	2018-01-01	2018-01-01	2018-01-01	84
17-4480	F	SF-K27M	2017-08-29	2017-10-09	41	5.85714	2017-12-20	2017-12-20	2017-12-20	72
17-4481	F	SF-K27M	2017-08-29	2017-10-09	41	5.85714	NA	2018-04-04	2018-04-04	177
17-4478	M	SF-K27M	2017-08-29	2017-10-09	41	5.85714	2017-12-18	2017-12-20	2017-12-20	72
17-4479	M	SF-K27M	2017-08-29	2017-10-09	41	5.85714	2017-12-20	2017-12-20	2017-12-20	72
17-4483	M	SF-K27M	2017-08-29	2017-10-09	41	5.85714	2017-12-25	2017-12-25	2017-12-25	77
17-4475	F	SF-WT	2017-08-29	2017-10-09	41	5.85714	2017-12-18	2017-12-20	2017-12-20	72
17-4476	F	SF-WT	2017-08-29	2017-10-09	41	5.85714	2017-12-31	2018-01-01	2018-01-01	84
17-4482	F	SF-WT	2017-08-29	2017-10-09	41	5.85714	NA	2018-04-04	2018-04-04	177
17-4484	M	SF-WT	2017-08-29	2017-10-09	41	5.85714	NA	2018-04-04	2018-04-04	177
17-4485	M	SF-WT	2017-08-29	2017-10-09	41	5.85714	NA	2018-04-04	2018-04-04	177
17-4486	M	SF-WT	2017-08-29	2017-10-09	41	5.85714	NA	2018-04-04	2018-04-04	177
17-5774	F	XIII	2017-12-13	2018-01-22	40	5.71429	NA	2018-07-18	2018-07-18	177
17-5775	F	XIII	2017-12-13	2018-01-22	40	5.71429	NA	2018-07-18	2018-07-18	177
17-5791	F	XIII	2017-12-13	2018-01-22	40	5.71429	NA	2018-07-18	2018-07-18	177
17-5776	M	XIII	2017-12-13	2018-01-22	40	5.71429	NA	2018-07-18	2018-07-18	177
17-5844	M	XIII	2017-12-13	2018-01-22	40	5.71429	NA	2018-07-18	2018-07-18	177
17-5845	M	XIII	2017-12-13	2018-01-22	40	5.71429	NA	2018-07-18	2018-07-18	177
17-4090	F	XIII-WT	2017-08-13	2017-09-25	43	6.14286	NA	2018-03-21	2018-03-21	177
17-4091	F	XIII-WT	2017-08-08	2017-09-25	48	6.85714	NA	2018-03-21	2018-03-21	177
17-4093	F	XIII-WT	2017-08-08	2017-09-25	48	6.85714	NA	2018-03-21	2018-03-21	177
17-4110	M	XIII-WT	2017-08-13	2017-09-25	43	6.14286	NA	2018-03-21	2018-03-21	177
17-4111	M	XIII-WT	2017-08-13	2017-09-25	43	6.14286	NA	2018-03-21	2018-03-21	177
17-4112	M	XIII-WT	2017-08-13	2017-09-25	43	6.14286	NA	2018-03-21	2018-03-21	177
17-5792	F	XVII	2017-12-13	2018-01-22	40	5.71429	NA	2018-07-18	2018-07-18	177
17-5793	F	XVII	2017-12-13	2018-01-22	40	5.71429	NA	2018-07-18	2018-07-18	177
17-5794	F	XVII	2017-12-13	2018-01-22	40	5.71429	NA	2018-07-18	2018-07-18	177
17-5777	M	XVII	2017-12-13	2018-01-22	40	5.71429	NA	2018-07-18	2018-07-18	177
17-5778	M	XVII	2017-12-13	2018-01-22	40	5.71429	NA	2018-07-18	2018-07-18	177
17-5779	M	XVII	2017-12-13	2018-01-22	40	5.71429	NA	2018-07-18	2018-07-18	177
17-4088	F	XVII-WT	2017-08-13	2017-09-25	43	6.14286	NA	2018-03-21	2018-03-21	177
17-4089	F	XVII-WT	2017-08-13	2017-09-25	43	6.14286	NA	2018-03-21	2018-03-21	177
17-4092	F	XVII-WT	2017-08-08	2017-09-25	48	6.85714	NA	2018-03-21	2018-03-21	177
17-4113	M	XVII-WT	2017-08-08	2017-09-25	48	6.85714	NA	2018-03-21	2018-03-21	177
17-4114	M	XVII-WT	2017-08-08	2017-09-25	48	6.85714	NA	2018-03-21	2018-03-21	177
17-4115	M	XVII-WT	2017-08-08	2017-09-25	48	6.85714	NA	2018-03-21	2018-03-21	177
